# Supplementary material for: Levels of Small Extracellular Vesicles Containing hERG-1 and Hsp47 as Potential Biomarkers for Cardiovascular Diseases
Source: Int J Mol Sci. 2024 Apr 30;25(9):4913. doi: 10.3390/ijms25094913 (PMC11084293; doi:10.3390/ijms25094913)
Supplement: Supplementary file 1 [file ijms-25-04913-s001.zip]

Archive with 1 entries (1 files):
- ijms-2893255-supplementary.pdf
